# Supplementary material for: Efficacy of Whole-Body Vibration on Scapular Muscle Activation Pattern and Latency Timing in Modified Push-Up Position in Overhead Athletes: A Randomized Control Trial
Source: Healthcare (Basel). 2026 May 4;14(9):1237. doi: 10.3390/healthcare14091237 (PMC13163768; doi:10.3390/healthcare14091237)
Supplement: Supplementary file 1 [file healthcare-14-01237-s001.zip]

Archive with 1 entries (1 files):
- healthcare-4202435-supplementary.pdf
